# Supplementary material for: Remote transport of high-dimensional orbital angular momentum states and ghost images via spatial-mode-engineered frequency conversion
Source: Nat Commun. 2023 Dec 13;14:8244. doi: 10.1038/s41467-023-43950-4 (PMC10719309; doi:10.1038/s41467-023-43950-4)
Supplement: Supplementary file 3 — Source Data [file 41467_2023_43950_MOESM3_ESM.xlsx]

## Sheet: Figure2
Source data for the upper row of Figure 2a
0.333333	0.333333	0.333333
0.333333	0.333333	0.333333
0.333333	0.333333	0.333333
Source data for the bottom row of Figure 2a
0.227498409872881 - 1.91557481637194e-18i	0.233136124432832 + 0.0663274525432580i	0.276396743684764 - 0.0654730820669333i
0.233136124432832 - 0.0663274525432580i	0.375963554656806 - 1.34256234412156e-18i	0.327490554264806 - 0.142001519270703i
0.276396743684764 + 0.0654730820669333i	0.327490554264806 + 0.142001519270703i	0.396538035470312 + 3.25813716049349e-18i
Source data for the upper row of Figure 2b
0.333333333333333 + 4.29380249076381e-18i	-0.166666666666667 - 0.288675134594813i	-0.166666666666667 + 0.288675134594813i
-0.166666666666667 + 0.288675134594813i	0.333333333333333 + 0.00000000000000i	-0.166666666666667 - 0.288675134594813i
-0.166666666666667 - 0.288675134594813i	-0.166666666666667 + 0.288675134594813i	0.333333333333333 - 4.29380249076381e-18i
Source data for the bottom row of Figure 2b
0.232562370863786 + 1.11870081724804e-18i	0.00148024794153021 - 0.237777161007802i	-0.133098960742591 + 0.289154099978413i
0.00148024794153021 + 0.237777161007802i	0.284062663829525 + 3.70388540413996e-19i	-0.326117124618374 - 0.149924445677984i
-0.133098960742591 - 0.289154099978413i	-0.326117124618374 + 0.149924445677984i	0.483374965306689 - 1.48908935766203e-18i
Source data for the upper row of Figure 2c
0.333333333333333 - 4.29380249076381e-18i	-0.166666666666667 + 0.288675134594813i	-0.166666666666667 - 0.288675134594813i
-0.166666666666667 - 0.288675134594813i	0.333333333333333 + 0.00000000000000i	-0.166666666666667 + 0.288675134594813i
-0.166666666666667 + 0.288675134594813i	-0.166666666666667 - 0.288675134594813i	0.333333333333333 + 4.29380249076381e-18i
Source data for the bottom row of Figure 2c
0.514404943423481 + 1.94645215920729e-18i	-0.137314575321156 + 0.273271067268339i	-0.129153728864827 - 0.298358571049366i
-0.137314575321156 - 0.273271067268339i	0.221713283907329 - 1.99473767513521e-18i	-0.131468643706827 + 0.139543066675721i
-0.129153728864827 + 0.298358571049366i	-0.131468643706827 - 0.139543066675721i	0.263881772669190 + 4.82855159279228e-20i

## Sheet: Figure3
Source data for Figure 3a
Fidelity	0.866933	0.7906	0.8719	0.884167	0.813	0.9394	0.939933	0.862867	0.9581	0.900233	0.870367	0.911033
Error bar	0.00368963	0.010243	0.0145588	0.010427	0.00992321	0.00103923	0.00578302	0.0106308	0.00960052	0.0100759	0.00785897	0.00869502
Source data for Figure 3b
Fidelity	0.824633	0.7862	0.8143	0.873367	0.8777	0.855033	0.941333	0.837067	0.9404	0.887833	0.825167	0.899033
Error bar	0.0120558	0.00958593	0.014577	0.0167004	0.0150688	0.00392726	0.00403774	0.0103582	0.0142787	0.00372872	0.01135	0.0137508
Source data for Figure 3c
Fidelity	0.8816	0.789233	0.847633	0.8925	0.928567	0.85	0.914267	0.938533	0.931533	0.871433	0.878267	0.928433
Error bar	0.0240308	0.0204512	0.0103123	0.0212995	0.016653	0.0148233	0.00387599	0.00678405	0.00480555	0.0116423	0.0143514	0.00425245

## Sheet: Figure4
Source data for Figure 4
Fidelity	0.753732972909055 + 0.00000000000000i	0.818749840525892 + 0.00000000000000i	0.779642104006251 + 0.00000000000000i	0.789656960773016 + 0.00000000000000i	0.809918596332046 + 0.00000000000000i	0.794262859479094 - 2.47817639425258e-18i	0.791870899996035 - 1.65211759616839e-18i	0.639224435967745 - 4.13029399042097e-19i	0.751024364511421 + 2.97381167310310e-18i	0.747862608484030 - 5.26612483778674e-19i	0.857312509755035 - 1.32169407693471e-18i	0.823563997076390 + 9.91270557701033e-19i	0.814578548136226 + 3.63465871157045e-18i	0.801474913034468 - 1.65211759616839e-19i	0.883944388087689 + 1.73472347597681e-18i	0.855682339313332 - 7.43452918275774e-19i	0.679490328317519 - 2.47817639425258e-18i	0.822316383178199 + 1.65211759616839e-19i	0.776392559357988 - 3.30423519233678e-19i	0.708750862289410 - 3.46944695195361e-18i	0.770730699342485 + 9.91270557701033e-19i	0.911821460325451 + 8.15733063108141e-19i	0.722077425133836 - 1.32169407693471e-18i	0.798795524619244 + 1.65211759616839e-18i	0.756393163458624 + 7.43452918275774e-19i	0.864875911484483 - 2.31296463463574e-18i	0.838133356636266 + 9.91270557701033e-19i	0.773031458910009 - 2.64338815386942e-18i	0.942159131752053 + 5.12156454812200e-18i	0.813030414044120 - 1.73472347597681e-18i
Error bar	0.015732	0.0135222	0.0190993	0.0123576	0.0209076	0.0360286	0.0198321	0.0258347	0.0193029	0.0261061	0.0135528	0.0158603	0.0101886	0.01653	0.0136203	0.0236515	0.0325707	0.020331	0.0159298	0.0192494	0.0176696	0.0134364	0.0156324	0.0126721	0.0149733	0.0139803	0.0168998	0.0143132	0.0105606	0.0124514
